# Supplementary material for: Can Low Cortisol Predict Long COVID? A Controversial Issue
Source: Biomedicines. 2025 Oct 27;13(11):2636. doi: 10.3390/biomedicines13112636 (PMC12650455; doi:10.3390/biomedicines13112636)
Supplement: Supplementary file 1 [file biomedicines-13-02636-s001.zip]

Archive with 1 entries (1 files):
- biomedicines-3899808-supplementary.pdf
